# Supplementary material for: Improving CPAP Adherence in Adults With Obstructive Sleep Apnea Syndrome: A Scoping Review of Motivational Interventions
Source: Front Psychol. 2021 Aug 12;12:705364. doi: 10.3389/fpsyg.2021.705364 (PMC8406627; doi:10.3389/fpsyg.2021.705364)
Supplement: Supplementary file 2 [file Table_2.XLSX]

## Sheet: Foglio1
		CONSORT 2010 checklist of information to include when reporting a randomised trial
			RECORDS
			Aloia et al., 2013		Bakker et al., 2016		Dantas et al., 2015		Jean-Louis et al., 2017		Lai et al., 2014		Lo Bue et al., 2014		Olsen et al., 2012		Pengo et al., 2018		Roecklein et al., 2010		Rudilla et al., 2021		Sparrow et al., 2010
Section/Topic	Item No	Checklist item	Description	Reported on page No	Description	Reported on page No	Description	Reported on page No	Description	Reported on page No	Description	Reported on page No	Description	Reported on page No	Description	Reported on page No	Description	Reported on page No	Description	Reported on page No	Description	Reported on page No	Description	Reported on page No
Title and abstract
	1a	Identification as a randomised trial in the title	Motivational Enhancement to Improve Adherence to Positive Airway Pressure in Patients with Obstructive Sleep Apnea: A Randomized Controlled Trial	1655	Motivational Enhancement for Increasing Adherence to CPAP A Randomized Controlled Trial	337	N/R		N/R		N/R		N/R		Motivational Interviewing (MINT) Improves Continuous Positive Airway Pressure (CPAP) Acceptance and Adherence: A Randomized Controlled Trial	1	N/R		N/R		MEntA Program Based on Motivational Interview to Improve Adherence to Treatment of Obstructive Sleep Apnea With Continuous Positive Airway Pressure (CPAP): A Randomized Controlled Trial	1	A telemedicine intervention to improve adherence to CPAP: a randomised controlled trial	1
	1b	Structured summary of trial design, methods, results, and conclusions (for specific guidance see CONSORT for abstracts)	Two hundred twenty-seven patients with OSAS are randomized to standard care (SC), education (ED) and motivational enhancement therapy (MET). Adherence is measured objectively and the first week of adherence (prior to the intervention) is used as an a priori moderator of the effect of the various interventions. Mediators of treatment response are also examined using theory-based measures of decisi…	1655	Authors perfom an open-label, parallel-arm, randomized controlled trial of CPAP only or CPAP + Motivational Enhancement (ME), recruiting individuals 45 to 75 years with moderate or severe OSAS without marked sleepiness and with either established cardiovascular disease (CVD) or at risk for CVD. All participants receive standardized CPAP support from a sleep technologist; those randomly assigne to…	337	The study follows a randomized, controlled design and includs 61 patients diagnosed with OSAS, meeting the criteria for CPAP therapy. Patients recruited from a Sleep Disorders Unit are randomly allocated to an intervention group (IG) and two control groups (CG1 and CG2). In the IG motivational strategies are applied according to patient’s motivation, assessed by the degree of confidence and convi…	1	Study Objectives: To assess effectiveness of a culturally and linguistically tailored telephone-delivered intervention to increase adherence to physician-recommended evaluation and treatment of obstructive sleep apnea (OSA) among blacks. Methods: In a two-arm randomized controlled trial, we evaluated effectiveness of the tailored intervention among blacks with metabolic syndrome, relative to thos…	1	BACKGROUND: Poor adherence to CPAP treatment in OSAS adversely affects the effectiveness of this therapy. This randomized controlled trial (RCT) examines the efficacy of a brief motivational enhancement education program in improving adherence to CPAP treatment in subjects with OSAS. METHODS: Subjects with newly diagnosed OSA are recruited into this RCT. The control group receives usual advice on…	1	Background: Obstructive sleep apnea (OSAS) is a high prevalence sleep disorder characterized by upper airway obstruction during sleep, nocturnal intermittent hypoxemia, poor sleep quality, risk for cardiovascular and metabolic diseases. The adherence to CPAP is the key for an effective management of these patients. The aim of the study is to assess the adherence to CPAP therapy with and without e…	1	Adherence to continuous positive airway pressure (CPAP) therapy for OSAS is poor. We assessed the effectiveness of a motivational interviewing intervention (motivational interview nurse therapy [MINT]) in addition to best practice TAU to improve acceptance and adherence to CPAP therapy in people with a new diagnosis of OSAS. Method: One hundred six Australian adults (69% male) with a new diagnosi…	1	Background: Continuous positive airway pressure (CPAP), the best available treatment for obstructive sleep apnea syndrome (OSAS), requires long-term compliance to be effective. Behavioral interventions may be used to improve adherence to CPAP. We aimed to investigate whether positive or negative message framing impacts on CPAP compliance in patients with OSA, when compared to TAU. Methods: Consen…	1	Obstructive sleep apnea syndrome (OSAS) is effectively treated with continuous positive airway pressure (CPAP). Low rates of CPAP adherence led to the development of a personalized feedback intervention requiring minimal provider burden. In a comparison of the intervention to standard information, group differences failed to reach significance. Explanations for the findings include low power, tha…	1	A randomized, controlled, single-center trial design is performed. The interventions are standard of care vs MEntA Program based on motivational interview for adherence. The main outcome is the adherence with the CPAP therapy after 90 days of treatment. Secondary outcomes are the motivation, perceived competence, quality of life, sleepiness, emotional state, activities and social relations. For a…	1	Background Continuous positive airway pressure (CPAP) is the most widely prescribed treatment for obstructive sleep apnoea syndrome (OSAS). Although it has been shown to improve the symptoms of OSAS, many patients have difficulty adhering to this treatment. The purpose of this study is to investigate the effectiveness of an automated telemedicine intervention to improve adherence to CPAP. Methods…	1
Introduction
Background and objectives	2a	Scientific background and explanation of rationale	Recent efforts have focused on applying theory-driven psychological interventions to the problem of CPAP adherence. Richards et al. (2007), for example, found that a group intervention that used a cognitive behavioral approach improved CPAP use by 2.9 h compared to standard care. The Cognitive Behavioral Treatment (CBT) group also demonstrated higher scores of both self-efficacy and social suppor…	1655-56	Obstructive sleep apnea syndrome (OSAS) is a chronic sleep disorder characterized by partial reduction and/or total obstruction of breathing resulting from a predominantly inspiratory pharyngeal collapse during sleep. The gold standard of treatment for OSAS is the application of CPAP. The efficacy of CPAP is well established. In general, adherence rates for the use of CPAP remain low in spite of …	327\328	OSAS is a chronic illness with increasing prevalence. The first-line treatment is continuous positive airway pressure (CPAP) therapy, which achieves a high level of efficacy with continuous use. Standard treatment consists of starting therapy where practical training in the use of CPAP is carried out, with a series of scheduled visits to monitor adherence. In Spain, for the beginning of therapy, …	2	In the context of personalized medicine, blacks with metabolic syndrome and OSAS may constitute an ideal group necessitating tailored behavioral interventions to address their sleep needs, thus preventing negative health outcomes. Literature showed that few blacks adhered to physician-recommended OSAS evaluations, leaving uncertain whether behavioral interventions targeted exclusively at improvin…	2	Social cognitive theory has been used as a conceptual model framework in identifying predictors of CPAP use and development of educational interventions to enhance CPAP adherence in OSAS. Brief motivational interviewing is a patient-centered counseling style for enhancing patients’ confidence and self-management in the treatment of lifestyle problems and diseases and has been shown to be a feasib…	2	Adherence to CPAP treatment is important for patients with OSAS, since when CPAP is adequately used it eliminates apneas, improves sleep quality and health related quality of life (HRQoL), and reduces daytime sleepiness. Furthermore, it can reduce morbidity and mortality from cardiovascular diseases as well as consumption of health care resources. However it is not always well tolerated. It requi…	2	Despite the potential positive health, lifestyle, and general wellbeing benefits from treatment of OSAS with CPAP therapy the effectiveness of the therapy is severely limited by suboptimal adherence. Motivational-interviewing-based interventions have gained recognition as effective for increasing healthy behaviors and for reducing unhealthy behaviors. Motivational interventions generally demonstr…	3	The adherence to CPAP therapy, defined as average CPAP daily usage and percentage of nights with CPAP use for more than 4 hours, in patients with OSAS can be improved by delivering positively and negatively framed message as compared to TAU.	2	The CPAP–ME intervention Is based on theories of behavior change with demonstrated predictive validity in CPAP adherence	4	OSAS is a chronic illness with increasing prevalence. The first-line treatment is continuous positive airway pressure (CPAP) therapy, which achieves a high level of efficacy with continuous use. Standard treatment consists of starting therapy where practical training in the use of CPAP is carried out, with a series of scheduled visits to monitor adherence. Multidisciplinary approaches have been p…	2	Telephone-linked communications (TLC) interventions followed the tenets of theories of behaviour change such as the social cognitive theory	2
	2b	Specific objectives or hypotheses	The current randomized controlled trial compared CPAP adherence in a large sample of newly diagnosed CPAP-naïve patients with OSAS assigned to one of three interventions: Motivational Enhancement Training (MET), education (ED) or standard care (SC). Authors hypothesize that: (1) MET participants would demonstrate higher nightly use of CPAP compared to ED and SC participants and (2) MET participan…	1656	Authors hypothesize greater CPAP adherence for 6 months among participants randomly assigned to CPAP Motivational Enhancement compared with CPAP only. We also aimed to explore adherence for 12 months in a subset of participants, investigate the change in adherence over time, assess sleep duration as a potential mediator of the impact of ME on adherence, and investigate potential effect modificati…	338	The present study aims to evaluate the effectiveness of an intervention using Motivational Interview (MI) strategies in a patient’s adherence to OSAS treatment using CPAP.	328	The scope is to assess the effectiveness of the behavioral intervention designed to increase adherence to recommended sleep consultations and evaluations and to increase adherence to treatment recommendations by addressing barriers that we identified during the formative phase (first 6 months) of the trial	2	The aim is to examine the efficacy of a multicomponent brief motivational enhancement education program added to TAU. It is hypothesized that subjects with OSAS in the intervention group (brief motivation enhancement program + TAU) would have better CPAP adherence and greater improvements in adherence-related cognitions and OSAS-related health outcomes compared with those in the control group (TA…	2	The aim of the study is to assess the adherence to CPAP therapy with and without early reinforcing interventions, consisting of motivational reinforcement and technical support in the first month of therapy, and to evaluate if the possible benefit of the support could extend to one year.	2	The aim is to estimate the effectiveness of the MINT intervention—designed to target health beliefs and perceptions associated with poor CPAP adherence—in newly diagnosed OSAS patients with a newly prescribed CPAP treatment. The primary hypothesis is that CPAP acceptance and adherence would be higher in participants randomly assigned to the MINT intervention compared to participants assigned to c…	3	The aim of this study is to investigate whether positive or negative message framing impacts on CPAP adherence in patients with OSAS, when compared to TAU. The hypothesis are that compliance to CPAP therapy, defined as average CPAP daily usage and percentage of nights with CPAP use for more than 4 hours, in patients with OSAS can be improved by delivering positively and negatively framed message …	2	This study tests whether written feedback can increase CPAP use.	4	The objective of this study is to determine whether the educational and training program ‘MEntA’ based on the use of the motivational interview technique in patients diagnosed with OSAS with CPAP treatment improves of adherence, variables related to the efficacy of therapy and quality of life.	2	The aim is to assess a new TLC system for promoting adherence to CPAP (TLC-CPAP) as an automated telephone-based and low-cost alternative to prior personnel intensive interventions and examined its impact in an RCT.	2
Methods
Trial design	3a	Description of trial design (such as parallel, factorial) including allocation ratio	Participants are randomized in a 1:1:1 ratio into one of three groups (MET, ED, or SC) balancing for age, sex, education, apnea severity, and Epworth Sleepiness Scale score.	1657	This study is an open-label, parallel-arm, randomized controlled trial of CPAP only or CPAP Motivational Enhancement, with follow-up duration of up to 12 months.	338	The study follows a randomized, controlled design.	327	The primary aim of this randomized controlled trial (RCT) is to assess effectiveness of a culturally and linguistically telephone-delivered treatment intervention (TTI) to increase adherence to physician-recommended evaluation and treatment of OSAS among blacks.	2	This is a randomized (1:1) controlled parallel-group clinical trial. Chinese subjects with OSAS who fulfilled the inclusion and exclusion criteria are invited to participate in this study.	2	N/R		The MINT trial is a pragmatic, single-center randomized control trial.	3	Patients are randomly assigned to one of the three groups: the first received positively framed messages in addition to CPAP, the second received negatively framed messages in addition to CPAP, and a control group entailes patients who received best TAU with CPAP, but no framed messages. The three groups are matched for age, sex and BMI.	2	N/R		Randomized, controlled, single-center trial design is performed.	2	A randomised clinical trial is undertaken in 250 patients being started on CPAP therapy for OSAS.	1
	3b	Important changes to methods after trial commencement (such as eligibility criteria), with reasons	N/R		N/R		N/R		N/R		N/R		N/R		N/R		N/R		N/R		N/R		N/R
Participants	4a	Eligibility criteria for participants	Inclusion criteria include diagnosis of moderate to severe OSAS by full in-laboratory overnight polysomnography (apnea-hypopnea index > 15) and being naïve to CPAP therapy. Exclusion criteria include diagnosis by split-night polysomnography, evidence of a severe neurological condition or unstable psychiatric illness, a sleep disorder other than OSAS (including primary central sleep apnea), conges…	1656	Subjects meeting the following inclusion criteria are recruited: OSAS; 45 to 75 years with established CVD or cardiometabolic disease, or 55 to 75 years with at least three CVD risk factors. Exclusion criteria are a cardiovascular event < 4 months before enrollment, prior CPAP, Epworth Sleepiness Scale (ESS) score > 14 of 24, drowsy driving within 2 years, commercial driving, or an uncontrolled m…	338	The inclusion criteria for patients are as follows: they have to be over 18 years old, have an AHI of 15/h or higher, have a diagnosis that indicates ventilator therapy, and be willing to participate in the study. Participants with chronic obstructive pulmonary disease (COPD), neuromuscular disease, heart disease, neurological disease, and patients taking psychotropic drugs are excluded from the …	328	Patients are eligible for the RCT if they met the following criteria: (1) self-reported race/ethnicity as black/African American; (2) ≥18 years old; (3) documented metabolic syndrome from electronic medical records; and (4) have a positive OSAS screening as measured by the Apnea Risk Evaluation System (ARES) questionnaire.	2	The inclusion criteria are the following: (1) age > 18 years old with newly diagnosed OSAS (apnea-hypopnea index [AHI] > 5), (2) receiving in-laboratory auto-CPAP titration for the first time, and (3) no prior OSAS or CPAP education classes	2	age ≥ 18 years old with newly diagnosed OSAS Exclusion criteria: having impairments or comorbidities (neuromuscular disease, unstable psychiatric disease or cognitive impairment, myocardial infarction, unstable angina, cardiac failure, cerebrovascular accident, lung disease)	2	age ≥ 18 years old with newly diagnosed OSA	3	age ≥ 18 years old with newly diagnosed OSAs	2	age 18 to 65, CPAP naive, reported intent to use CPAP	4	The subjects enroll in the study are required to have a diagnosis of OSAS confirmed by polysomnography (PSG), be recommended for treatment with CPAP and be naïve to this type of intervention. The study excludes subjects requiring bi-level ventilation, such as those with central sleep apnoea syndrome, a CPAP assessment study, those with severe chronic obstructive pulmonary disease (COPD), cognitiv…	2	age 18 to 80 years, AHI > 10	2
	4b	Settings and locations where the data are collected	Sleep Disorders Center	1656-1657	Cardiology, diabetes, and sleep clinics.	338	Sleep Disorders Unit	328	Community-based clinics	3	Sleep Disorders Centre	2	Clinical hospital	2	Hospital Health Services	3	Sleep Disorders Centre	2	N/R		Respiratory Medicine Hospital Department	2	Medical center	2
Interventions	5	The interventions for each group with sufficient details to allow replication, including how and when they are actually administered	refer to TIDieR checklist		refer to TIDieR checklist		refer to TIDieR checklist		refer to TIDieR checklist		refer to TIDieR checklist		refer to TIDieR checklist		refer to TIDieR checklist		refer to TIDieR checklist		refer to TIDieR checklist		refer to TIDieR checklist		refer to TIDieR checklist
Outcomes	6a	Completely defined pre-specified primary and secondary outcome measures, including how and when they are assessed	The primary outcome is: Adherence to CPAP measured with Machine usage (hours/night) and assessed at T0 – T1 – T2 - T3 - T6 - T12. Secondary outcomes are: Self-efficacy and Decisional balance measured with ad hoc measures and assessed at T0 – T3 - T6 - T12.	1657\1658	The primary outcome is: Adherence to CPAP measured with Machine usage (hours/night) and % days of CPAP use and assessed at T0 - T6 - T12. Secondary outcomes are: Sleep duration assessed in the same time-points.	340	The primary outcome is Adherence to CPAP measured with Machine usage (hours/night) and % days of CPAP use and assessed at baseline, 1-month follow-up and 2-month follow-up. Secondary outcomes are: AHI, Daytime sleepiness measured with ESS, Conviction and Confidence measured with VAS 0-10. All secondary outcomes are assessed at 1-month and 2-month follow-up	329	The primary outcome is Adherence to recommended OSAS evaluations assessed at baseline and 6-month follow-up.	3	The predefined primary outcome is the interventional effect on daily usage of CPAP and the consistency of the effect over time measured at baseline, 3-month follow-up, ad 6-month follow-up. The secondary outcomes are proportion of adherent users, intention to use CPAP, daytime sleepiness, adherence-related cognitions, and health-related quality of life measured at 3- and 6-month follow-ups. Adher…	3 + Additional information is provided in e-Appendix 1.	The primary outcome is adherence to CPAP measured with machine usage (hours/night) and % days of CPAP use at 3, 6, 12 months from the start of therapy. The secondary outcomes is daytime sleepiness measured with Epworth Sleepiness Scale (ESS) at 3, 6, 12 months from the start of therapy.	2	Data are collected at baseline and at 1 month, 2 months, 3 months, and 12 months after randomization. The primary outcome is change in objective adherence to recommended CPAP therapy. The total number of hours per night that the CPAP device is used at therapeutic pressure is recorded by an on-board counter in each CPAP pump. These data are reported by the patients during a phone call at the follo…	5	The primary outcome is adherence to CPAP measured in terms of Machine usage (total hours) at 2-week follow-up and 6-week follow-up. The secondary outcome is daytime sleepiness measured with ESS at 2-week follow-up and 6-week follow-up.	3	Primary outcomes are: Adherence to CPAP measured with machine usage (hours/night) and Self-reported CPAP usage: CPAP/BiPAP Questionnaire at baseline and 3-month follow-up. Secondary outcomes are: Side effects of CPAP use measured with SEQ; Apnea measured with CSAQLI; Daytime sleepiness measured with ESS; Readiness, Motivation, Knowledge and Social support measured with ad hoc measure. All seconda…	5	The primary outcome is Machine usage (hours/night) assessed at 1-month and 3-month follow-up. The secondary outcomes are: Motivation measured with open-ended questions, the Perceived competence measured with CEPCA, the Quality of life measured with VAWBS-A, the Daytime sleepiness measured with ESS, Emotional state, Activities, and social relations measured with ad hoc measure. All secondary outco…	4	Primary outcomes is Adherence to CPAP measured with Machine usage (hours/night) at baseline, 3-month follow-up and 6-month follow up. Secondary outcomes are: Daytime sleepiness measured with FOSQ; Sleep-related symptoms measured with SSC; Depression measured with CES-D; Behavioral alertness measured with PVT; CPAP Self-Efficacy measured with ad hoc measure; CPAP Decisional Balance measured with a…	3
	6b	Any changes to trial outcomes after the trial commenced, with reasons	N/R		The original trial design included follow-up for 12 months; however, subjects randomly assigned after January 2013 were restricted to 6 months of follow-up	339	N/R		N/R		N/R		N/R		N/R		N/R		N/R		N/R		N/R
Sample size	7a	How sample size is determined	N/R		A priori power analysis is performed based on data from Richards et al. (2007) who observed an improvement in CPAP adherence from 2.5 ±.2.7 h/night to 5.4± 2.6 h/night with a behavioral intervention. Assuming a between-patient standard deviation of 2.6, a sample size of 45 subjects per arm yielded 80% power to detect a difference in adherence of 1.5 hours at a significance level of 0.05.	340	N/R		N/R		The sample size calculation is based on primary comparison of CPAP adherence between the intervention group and the control group and is grounded on the information from previous studies of education on CPAP adherence in subjects with OSAS	3	The total number of 40 patients (20 patients for each arm) is chosen a priori.	2	The sample size is based on a priori power analysis determining the minimum number of participants needed to achieve power to detect the d = 0.50 between-group effect sizes suggested by previous motivational intervention research. It is estimated that a total sample size of 105 participants would provide adequate power (0.80) to detect a difference between the two groups (α = .05, two tailed) on …	6	Authors report that: Trupp et al. (13) defined CPAP adherence as a usage of >4 hours per night over a 30-day period of home therapy. The mean percentage of usage is 52% for their total study cohort (median 53%) and the difference between positive and negative framing group is 21 percentage points (42.15% vs. 63.14%, P=0.033). With the expected standard variation of 20%, a power of >0.8, and two-s…	3	N/R		N/R		N/R
	7b	When applicable, explanation of any interim analyses and stopping guidelines	N/R		N/R		N/R		N/R		N/R		N/R		N/R		N/R		N/R		N/R		N/R
Randomisation:
Sequence generation	8a	Method used to generate the random allocation sequence	N/R		Randomization is performed using a data-entry system links to an off-site server holding the sequences.	339	Using a list of random codes generate by the Excel 2007 program	328	Patients are eligible for randomization if they provided complete baseline questionnaire data and are at risk of OSAS. Using contact information from the study registry, the project coordinator contacted eligible patients for enrollment in the trial. The coordinator made up to five attempts on different days of the week and various times of the day to contact each patient. If initial contact coul…	3	The application of stratified randomization is used to prevent any significant difference in OSAS severity of the recruited subjects between two groups. The allocation concealment is achieved with sequentially numbered opaque sealed envelopes. Corresponding envelopes are opened only after the enrolled participants completed all baseline assessments.	Additional information is provided in e-Appendix 1	N/R		Eligible participants are randomly assigned to receive TAU alone (control) or TAU plus MINT (intervention group). An equal number of allocations for the control (n = 53) and MINT (n = 53) groups are placed into opaque, unlabelled envelopes, and the envelopes are shuffled by a research assistant.	3	N/R		N/R		The randomization properly balances the groups in terms of their baseline conditions, both at the demographic level and the clinical characteristics and severity of the symptoms, which are initially measured by the various scales use in the study.	5	N/R
	8b	Type of randomisation; details of any restriction (such as blocking and block size)	Participants are randomized in a 1:1:1 ratio into one of three groups (MET, ED, or SC) balancing for age, sex, education, apnea severity, and Epworth Sleepiness Scale score.	1657	Randomization takes place in a 1:1:1:1 ratio with a block size of 4, based on three stratification factors: diagnostic study (full night or split night with titration), site (BWH, BIDMC, or Joslin), CVD status (established or risk factors). Participants randomly assigned to a CPAP group immediately underwent secondary randomization to use a device by one of two manufacturers (Philips Respironics …	338\339	N/R		Randomization is carried out in pairs using a table of random permutations created by the statistician. One member of each pair is assigned to the intervention arm and the other to the attention control arm, using sealed envelopes.	3	Assuming a small attrition rate, 50 subjects per group are estimated for this RCT. Randomization sequence is created using a computer-generated randomization program (www.randomization.com). The randomization is stratified into three severity groups: AHI > 5 to < 15, AHI > 15 to < 30, and AHI > 30, and with 1:1 allocation using a block size of 6.	3	N/R		No blocking or stratification of randomization is used. The envelopes are then placed into an allocation box held in a secure clinic area.	3	N/R		N/R		N/R		Randomisation is stratified by sex, age and AHI using a randomised block design to ensure balance of these factors in the treatment arms.	2
Allocation concealment mechanism	9	Mechanism used to implement the random allocation sequence (such as sequentially numbered containers), describing any steps taken to conceal the sequence until interventions are assigned	N/R		N/R		N/R		Randomization is carried out in pairs using a table of random permutations created by the statistician. One member of each pair is assigned to the intervention arm and the other to the attention control arm, using sealed envelopes.	3	Randomization sequence is created using a computer-generated randomization program (www.randomization.com). The randomization is stratified into three severity groups: AHI > 5 to < 15, AHI > 15 to < 30, and AHI > 30, and with 1:1 allocation using a block size of 6.	3	N/R		An equal number of allocations for the control (n = 53) and MINT (n = 53) groups are placed into opaque, unlabelled envelopes, and the envelopes are shuffled by a research assistant.	3	N/R		N/R		N/R		N/R
Implementation	10	Who generated the random allocation sequence, who enrolled participants, and who assigned participants to interventions	N/R		Randomization was performed using a data-entry system linked to an off-site server holding the sequences	339	Using a list of random codes generated by the Excel 2007 program	328	Randomization is carried out in pairs using a table of random permutations created by the statistician. One member of each pair is assigned to the intervention arm and the other to the attention control arm, using sealed envelopes.	3	The randomization and allocation concealment procedures are performed by a research staff who is not involved in the recruitment process, data collection or education intervention. Subjects are asked to participate in an intervention that could improve their ability to use CPAP but they are not informed that this is an adherence study or the group to be assigned to.	Additional information is provided in e-Appendix 1	N/R		An equal number of allocations for the control (n = 53) and MINT (n = 53) groups are placed into opaque, unlabelled envelopes, and the envelopes are shuffled by a research assistant. After recruitment into the study, participants are directed to the sleep center’s administrative officers to schedule future appointments. The officer withdrew an envelope containing the intervention allocation and b…	3	N/R		N/R		N/R		N/R
Blinding	11a	If done, who is blinded after assignment to interventions (for example, participants, care providers, those assessing outcomes) and how	Physicians and other healthcare providers are blinded to whether or not their patients are enrolled in this study. Research staff, who downloaded adherence data at the follow-up sessions are blinded to group membership	1657\1658	Questionnaires were collected and entered by blinded research assistants. Adherence data were transmitted automatically to a secure server without involvement of staff members. Statisticians were unblinded during the analysis phase.	340	N/R		N/R		Subjects are asked to participate in an intervention that could improve their ability to use CPAP but they are not informed that this is an adherence study or the group to be assigned to. Data collectors are kept blinded to the allocation procedures and are not involved in the education intervention	Additional information is provided in e-Appendix 1	N/R		Patients and therapists are not blinded to the assigned intervention group.	11	Patients and therapists are not blinded to the assigned intervention group, because of the same investigator is in charge to read the messages without adding any evaluative comments and without interruption. As part of the clinical team the sleep technicians are in charge of explaining the CPAP machines. Laminated labels with the printed framed messages (positive or negative) are attached to the …	pg. 4 + supplementary materials online	Physicians are blind to study participation, and participants are blind to their study condition	4	N/R		All data are collected by research assistants blind to group assignment.	3
	11b	If relevant, description of the similarity of interventions	N/R		N/R		N/R		Both participants in motivational group and educational control group receive 10 phone calls, but no tailored, stage-matched behavioral intervention is dispensed during those calls	5	Participants in intervention group receive motivational intervention + TAU. TAU is provided also to control group. It is provided by nurses who provided a 15-min talk to introduce the basic operation of the CPAP device and titration procedure. Subjects try the CPAP device for approximately 30 min for acclimatization before the start of the overnight titration procedure. The next morning after CPA…	2	N/R		All participants received standard one-on-one 45-minute education session conducted on the day of CPAP titration	5	All patients are instructed on the use of their devices and one-to-one sessions are offered for patients experiencing difficulties. After 2 weeks, all patients are reviewed for troubleshooting and compliance assessment.	2	Both groups receive written information from the American Academy of Sleep Medicine on OSAS, Snoring and CPAP therapy for OSAS. Intervention group receive written personalized feedback report, TAU non personalised written information.	4	N/R		General education on unrelated health topics via an automated telephone-linked communication system. Participants are required to make calls on the same schedule as the intervention group	2
Statistical methods	12a	Statistical methods used to compare groups for primary and secondary outcomes	The primary study aim is addressed with a linear mixed-model fit for the dependent variable of adherence to CPAP, as a function of intervention group (MET, ED, SC), time (1, 2, 3, 6, and 12 mo), and the interaction between group and time (group*time). A spatial exponential covariance structure is used to fit unequally repeated measures over time. Random intercept and time terms are also included …	1658	All analyses are performed using SAS 9. (SAS Institute, Inc). Continuous variables are compared between groups using independent t tests or Wilcoxon rank sum tests; categorical data are compared using Fisher exact tests. Our primary analysis is a comparison of CPAP adherence (hours/night) between arms for 6 months; authors conduct a secondary analysis of data collected for 12 months as fewer part…	340	Data analysis is conducted using the Statistical Package Social Sciences (SPSS) version 20. The significance level is set at 0.05 for all the analyses. Data are reported as means, standard deviations, and percentages. Sociodemographic and disease severity data are compared using the ANOVA test and Tukey’s test for group differences. The paired sample t test is used to determine significant differ…	329	T-test and chi-square tests are performed to compare each outcome to the putative predictors depending on the type (continuous or categorical) and distribution (normal or not normal) of a predictor.	5	The predefined primary outcome is the interventional effect on daily usage of CPAP and the consistency of the interventional effect over time. The interventional effects on CPAP adherence, symptom of daytime sleepiness, health-related quality of life, and adherence related cognitions are examined by linear mixed-effects model, and interventional effect on proportion of adherent users is examined …	3	The effect of the support on CPAP adherence, defined as the monthly average number of days of therapy ≥4 hours, is evaluated by non parametric Wilcoxon/Kruskal- Wallis test. Data are reported as mean ± SD. A p <0.05 is considered significant. Statistical analysis is performed by commercial software (JMP 8.0 SAS Institute Inc.).	3	The primary outcome measure of difference in hours per night use between the MINT and control groups at 1-month, 2-month, 3-month, and 12-month follow-ups is assessed using independent samples t tests. Change in health beliefs and perceptions on key outcome measures are assessed at time points (Time 1, Time 2, and 3-month follow-up). The outcomes of these measures are compared between the two int…	6	Chi-square tests and one-way analyses of variance (ANOVAs) are used to compare characteristics of participants across the different groups using Dunn’s correction. Within-group data (pre- and post-CPAP initiation) are compared using the Wilcoxon paired test, while within group variables are compared using the Student t-test for paired data. Spearman’s rank correlation coefficient is calculated fo…	3	Repeated-measures ANOVA is used to compare groups (feedback vs. control) over time (2 weeks and 3 months).	5	A descriptive analysis of the demographic and clinical characteristics of all patients enrolled in the study is performed, as well as a baseline analysis comparing both study groups after randomization. For comparison of the results with continuous outcomes, normality tests are performed in advance, which determined the use of parametric or non-parametric analysis models. For parametric data, aut…	4	Analyses are performed by intention to treat. Data are summarised as medians and interquartile ranges (IQR). Log-transformation is performed on the outcomes to help normalise the data.	3
	12b	Methods for additional analyses, such as subgroup analyses and adjusted analyses	N/R		N/R		N/R		Logistic regression modeling is employed to assess likelihood of adhering to recommended OSAS care using a selected list of predictors for each dependent outcome (initial consultation, evaluation, and treatment). Three separate models are created depending on type of variable cluster: (1) sociodemographics, (2) medical, and (3) psychosocial. All variables in each cluster are included in each mult…	5	The methods take into account the extra covariance between repeated measurements taken at baseline, 1 month, and 3 months, and the potential confounding factors as covariates.	3	N/R		N/R		N/R		N/R		N/R		N/R
Results
Participant flow (a diagram is strongly recommended)	13a	For each group, the numbers of participants who are randomly assigned, received intended treatment, and are analysed for the primary outcome	A total of 227 participants are enrolled and randomized to one of the three treatment groups (SC, MET, ED) and 184 of these participants (81%) have outcome data at the 1-mo time point (44 participants dropped out prior to 1 mo).	1558	Of the 83 randomly assigned participants, 26 in each arm are enrolled for 12-month follow-up, and the remainder are enrolled for 6-month follow-up.	340	Patients include in the present study have a median age of 56.5 (SD 10.0) years. The majority are males (77 %), predominantly married (93 %), and with a mean educational level of 7.1 (SD 3.5) years.	329	As illustrated in the CONSORT flowchart (Figure 1), a total of 1035 patients are screened for eligibility. Of those, 380 patients are equally randomized to either the intervention arm or the attention control arm. Seven (3.7%) patients from the intervention arm and 11 (5.8%) patients from the control arm withdrew from the trial. In the intervention arm, 23 (12.6%) patients are lost to follow-up; …	2	Figure 3 shows the subjects’ disposition. A total of 212 subjects with OSAS referred for CPAP titration are screened during the study period. One hundred six subjects did not meet the inclusion criteria, and six subjects refused to participate. Thus, 100 subjects are recruited. They are randomized to either control group (TAU) (n = 51) or intervention group (brief motivational enhancement educati…	3	The anthropometric and clinical data of the study sample are shown in Table 1. The two groups are homogeneous for age, severity of illness, TSat ≤90%, BMI, daytime sleepiness assessed by ESS. Reinforcing intervention patients used CPAP no longer compared to control group (mean 4.3 hr/night vs 3.8 hr/night and median 5.1 hr/night vs 4.5 hr/night) in one year.	3	One hundred six participants are randomized and provided baseline data between May 2007 and December 2009 (control, n = 53; MINT, n = 53). Six participants meet exclusion criteria after recruitment, thus the final sample consisted of 100 participants (50 in the MINT group, and 50 in the control group).	6	A total of 112 patients are allocated to three matched groups, 36 patients in the positively framed messages group, 37 in the negatively framed messages group, and 39 in the control group (Figure 1).	3	Participants are 14 in the feedback group and 16 in the control group	6	Figure 1	4	Figure 2	4
	13b	For each group, losses and exclusions after randomisation, together with reasons	Overall, the study achieves 66% retention from randomization to 12 mo, with 81% being retained from the end of the counseling (1 mo) through 12 mo	1658	Two participants in the CPAP-only arm (5%) and three participants in the CPAP + ME arm (7%) refus therapy. These participants are retained in all analyses with adherence as 0.0 h/night. In the CPAP + ME arm, attendance at the first ME session during the baseline appointment is therefore 93%; attendance at the second ME session was 85%. Participation in the ME phone calls at 3, 4, 8, 12, 20, and 3…	340\341	From the initial 20 participants include in CG1, a dropout case is observed between the first and second assessments (the patient’s reason for dropping out is not known).	329	Seven (3.7%) patients from the intervention arm and 11 (5.8%) patients from the control arm withdrew from the trial. In the intervention arm, 23 (12.6%) patients are lost to follow-up; in the control arm, 36 (20.1%) patients are lost to follow-up.	2	There are two dropouts. One subject in the control group who withdrow after 2 days of CPAP use left the study because of intolerance to CPAP. The other subject in the intervention group withdrow because he underwent uvulopalatopharyngoplasty surgery after using CPAP	5	In the intervention group, one subject is not available at the 12th month of follow-up. In the control group, one subject is not traceable from the 3rd month, and another one at 12th month of follow-up.	3	Figure 2. Six participants meet exclusion criteria after recruitment, thus the final sample consisted of 100 participants (50 in the MINT group, and 50 in the control group).	7	A total of 24 patients are lost to follow up at 6 weeks, either because they have returned their machine or because they could not be contacted, 5 in the positive framed group, 8 in the negative framed group, and 11 in the control group (P<0.05 for comparison between positively framed and control group)	4	Each group lost 1 to follow up.	6	One subject interrupts the treatment without providing data at either of the study’s two cut-off points, while two subjects provide data at the 30-day point only. The three subjects were part of the study’s control group	5	N/R
Recruitment	14a	Dates defining the periods of recruitment and follow-up	N/R		N/R		N/R		From 2010 to 2014, black patients at four community-based clinics in Brooklyn, New York, are approached while attending routine clinical visits to describe the nature of the study. The study lasts six months	3	N/R		N/R		Baseline data collect between May 2007 and December 2009	6	The study data and collection are performed between July 2013 and April 2014.	2	N/R		Adult patients with OSAS who attend the Respiratory Medicine Department at La Princesa University Hospital (Madrid) are enrolled between March and April 2018	2	N/R
	14b	Why the trial ended or is stopped	N/R		N/R		N/R		N/R		N/R		N/R		N/R		N/R		N/R		N\A		N/R
Baseline data	15	A table showing baseline demographic and clinical characteristics for each group	Table 1 shows the demographic information for all randomized participants.	1658	Table 1. The two groups are comparable at baseline in terms of age, sex, anthropometrics, race or ethnicity, and cardiovascular risk factors.	340	Table 1 shows the sociodemographic and clinical characterization of the three studied groups. Patients include in the present study have a median age of 56.5 (SD 10.0) years. The majority are males (77 %), predominantly married (93 %), and with a mean educational level of 7.1 (SD 3.5) years. Regarding professional status and alcohol consumption, no differences are detected between the studied gro…	329	Table 2	5	Table 1	6	Table 1	3	Table 2	8	Table 1	5	Table 1	6	Table 3 provides full descriptive characteristics of the subjects by group. Of these subjects enroll in the study, 60 are men and 23 are women, with a mean age of 59 years (SD 12.73) and an Apnoea–Hypopnoea Index (AHI) of 48.50 (SD 18.32). Of these, 79.5% are married and the academic level with the highest percentage of subjects is primary school(39.8%). In terms of employment status, the percent…	4\5	Table 1	3
Numbers analysed	16	For each group, number of participants (denominator) included in each analysis and whether the analysis is by original assigned groups	N/R		N/R		N/R		N/R		Table 2	7	N/R		Figure 2	7	Figure 2	6	N/R		A total of 100 patients are initially screened to obtain 83 subjects who meet the inclusion criteria and could be randomized into the study interventions	4	N/R
Outcomes and estimation	17a	For each primary and secondary outcome, results for each group, and the estimated effect size and its precision (such as 95% confidence interval)	Adherence declined over time for all three groups. Among moderate users (≥ 2 but < 6 h/night) in the first week, average adherence at T12 in the IG was significantly higher (M= 4.12 h/night, SE = 0.42) than the average adherence in the other two control groups. For self-efficacy at T12 IG had the highest mean confidence score for moderate CPAP users and ED had the highest mean confidence score fo…	1659	At T6, average nightly adherence was 99.0 min/night higher in IG compared with TAU (p=.003). At T12 a consistent difference in adherence between arms of 97 min/night (p=.006) favoring IG. There were no significant differences in sleep duration, either over time within arms.	341	The intervention group presented higher adherence to CPAP—percentage of days of use >4 h (89.8 % p=0.013), mean effective use per effective day (6.2; p=0.000) at T2, compared with TAU and informative groups. Intervention group showed lower AHI (2.7; p=0.019) at T2 when compared with the other two groups. For conviction, no differences were detected. Confidence was higher in the IG group at T2 tha…	329	Adjusting for sociodemographic factors, analysis show that patients in the intervention arm are 3.17 times more likely to have an initial consultation, relative to those in the control arm (odds ratio [OR] = 3.17, 95% confidence interval [CI]: 1.68–5.99, p = .001). None of the sociodemographic factors show significant associations with the likelihood of having an initial OSAS consultation. Patien…	6	The intervention group has better CPAP use (higher daily CPAP usage by 2 h/d [Cohen d=1.33, p< .001], a fourfold increase in the number using CPAP for ≥ 70% of days with ≥ 4 h/d (p<.001) compared with TAU at T3. No between group differences on Risk perception, Outcome expectancies and in any score of the three health-related quality-of-life scale. The intervention group has greater improvements i…	4	During the first month, intervention group patients showed a higher number of nights with a device use ≥4 hours. Average treatment adherence in the T1 (days of therapy with at least 4 hours per night on the total number of days from device delivery) is 77.5% in IG and 55.7% in TAU (p = 0.022). No significant differences in other follow-up points. Both in the intervention group and in TAU, ESS is …	3	Adherence decline over time in the two groups. The number of hours of CPAP use per night in the intervention group at T1, T2 and T3 is significantly higher compared with TAU (p < .005). No significant between-group difference at T12. Significantly more participants in the intervention group commenced on CPAP at T3 (6% rejection rate) compared to controls (28% rejection rate) (p=.004). At T12, the…	6	The positive framed messages intervention group shows significantly greater CPAP usage after 2 weeks (total use 53.7±31.4 hours) compared to the negative framed messages intervention group (35.6±27.4) and TAU (40.8±33.5 hours, p<0.05); however, no differences are seen at 6 weeks. ESS improved in all patients (baseline 11.0 (6.0) vs. ESS at 2 weeks 9.2 (5.9) points, p<0.0001) with no significant d…	4	For CPAP adherence, statistically significant results are obtained in favor of IG (p < 0.01), with a mean difference of 1.60 h (95% CI, 0.60 to 2.61). CEPCA is significantly higher in intervention group at T3 with a mean difference of 4.61 (95% CI, 3.49 to 5.72) (p < 0.001). VAWBS-A is significantly higher in IG at T3 (p < 0.001.). No statistically significant differences are observed for ESS whe…	6	For CPAP adherence, statistically significant results were obtained in favor of IG (p < 0.01), with a mean difference of 1.60 h (95% CI, 0.60 to 2.61). CEPCA was significantly higher in IG at T3 with a mean difference of 4.61 (95% CI, 3.49 to 5.72) (p < 0.001). VAWBS-A was significantly higher in IG at T3 (p < 0.001.). No statistically significant differences were observed for ESS when comparing …	5\6	The intervention has a significant effect on CPAP adherence: median observed CPAP use in patients in IG is approximately 1 h/night higher than in subjects of TAU at 6 months (p=0.006) and 2 h/night higher at 12 months (p=0.004). CPAP adherence is significantly associated with a greater reduction in sleep apnea symptoms and depressive symptoms and a greater improvement in functional status. At T6 …	4
	17b	For binary outcomes, presentation of both absolute and relative effect sizes is recommended	N/R		N/R		N/R		(See above)	6	N/R		N/R		N/R		N/R		N/R		N/R		N/R
Ancillary analyses	18	Results of any other analyses performed, including subgroup analyses and adjusted analyses, distinguishing pre-specified from exploratory	N/R		N/R		N/R		N/R		N/R		N/R		N/R		N/R		N/R		For the quality of life variable, measured using the Visual Analogical Well-being Scale, a statistically significant change is also observed in favor of the intervention being evaluated when compared to the follow-up at 30 and 90 days (p < 0.001) for both cut-off points and for both the change from baseline and the final outcomes. Likewise, for motivation, according to the Prochaska and DiClement…	6-7	N/R
Harms	19	All important harms or unintended effects in each group (for specific guidance see CONSORT for harms)	N/R		N/R		N/R		N/R		N/R		N/R		N/R				N/R		N/R		N/R
Discussion
Limitations	20	Trial limitations, addressing sources of potential bias, imprecision, and, if relevant, multiplicity of analyses	The limitations are: The interventions are initiated 1 week after initial use of CPAP. Although this allows us to examine initial use as a moderator of treatment effect, and demonstrates individual differences in treatment response, authors might have also miss the most critical point in treatment, the first week. It remains possible that either of MET or ED may have demonstrated different effica…	1661	Authors are not able to follow the full sample of 83 patients for 12 months; however, the differences in adherence at 6 and 12 months are comparable. The participants who are followed to 12 months are those randomly assigned before a certain date, as opposed to those who chose to remain in the study long term; thus, authors do not believe that the 12-month data are biased toward those more motiva…	343\344	This study has several limitations, namely, the reduced sample size and the absence of data on side effects resulting from the interface of the CPAP device. The follow-up period of 8 weeks also needs to be extended in order to confirm the maintenance of the reported adherence. The intervention is performed regardless of the patient’s adherence rate, although specific MI techniques are performed a…	333	An important limitation is related to the lack of adequate CPAP telemetric data to explore group-based adherence differences. However, subjective data did not suggest significant differences between the two study arms. Another limitation is that it is not generalizable to other racial/ethnic groups, as the intervention is designed to address barriers elicited specifically from blacks during focus…	9	There are several limitations in this study. First, authors referred that although the subjects and the data collectors are not told of the assigned treatment groups, double-blinding is difficult to achieve in behavioral educational studies such as this. Second, the significant others or bed partners did not participate in the study. Third, this is not a timematched study, and the duration of hea…	9	This is a single center study with a relatively modest number of patients and the lack of additional support over the first month.	5	A limitation of the study is that the intervention is not time-matched to the control group but rather is provided as an addition to the standard care that all patients already received. It is unlikely that nonspecific benefit due to additional therapist time provides a full explanation for the observed differences. However, the fact that the MINT group demonstrated higher overall selfefficacy th…	11	Patients are not assessed using full polysomnography when first diagnosed. In intervention approach did not deliver messages using videos or further information booklets; more intense educational programs may be more successful in establishing a lasting effect on CPAP compliance. The sample of patients studied is relatively small, and loss to follow up further reduced the total number of patients…	7	N/R		Regarding the limitations of this work, authors focus on short-term results, up to 90 days. The next step will be to know the impact of this educational and training program in the medium and long term. Another limitation is found in the sample, since there are differences in the level of sleepiness measured with the Epworth Scale. Regarding the inference of results to the reference population, o…	8	The adherence among all of our participants is lower than that of other published studies. As discussed above, this may reflect the fact that individuals received their intervention after CPAP titration, suggesting that we may have already lost individuals who had a negative titration experience. It is also possible that individuals who thought they would need help with adhering to CPAP are more …	5
Generalisability	21	Generalisability (external validity, applicability) of the trial findings	Authors assert that post hoc analyses, although interesting, limit the sample size in the analyses and the findings from these analyses may not be reproducible.	1661	the sample consist predominantly of non-Hispanic white subjects, and is therefore not necessarily generalizable.	343	N/R		All participants had been previously diagnosed with metabolic syndrome, further limiting generalizability.	9	N/R		N/R		N/R		N/R		N/R		N\A		N/R
Interpretation	22	Interpretation consistent with results, balancing benefits and harms, and considering other relevant evidence	Authors do not found significant effects of either MET or ED on adherence over time. All three groups of participants decrease CPAP use over the course of the 1-y follow-up. Thus, the primary hypothesis is not supported. The study does not demonstrate change in self-efficacy over time or among groups, but authors do demonstrate advantages for MET among the moderate users in improving the decision…	1660\1661	Authors have demonstrated increased CPAP adherence of 99 min/night measured for 6 months resulting from an ME intervention compared with CPAP alone. The ME intervention does not impact adherence by lengthening sleep duration; instead, the intervention focused on behavior change regarding the therapy itself. The substantial difference in adherence between groups in this study is noteworthy, given …	342\343	The sample presents a higher number of male patients with high body mass index (BMI) and alcohol consumption...a significant portion of the studied patients present hypertension. In this study, the improvement of ESS scores was associated with higher CPAP treatment adherence. Authors do not detect differences between the AHI severity and the adherence to treatment and found no correlation between…	332\333	This tailored behavioral intervention is designed principally to address dysfunctional attitudes and beliefs among blacks that are noted in previous mixed-methods studies we conducted in that community. Studies also suggested the need to use interventions that are culturally and linguistically tailored to ensure that the message is clear and acceptable to the intended patient population. Indeed, …	7	Similar to the findings of most other studies on CPAP education, we achieve a significant improvement in daytime sleepiness but not in scores in quality of life. Only a few studies show significant improvements in quality-of-life measurements in the intervention group over the control group	7	The activated support led to better adherence to therapy in terms of number of nights with use ≥4 hours during the first month. However the benefits of the support during the first month diminished later and did not extend to one year. Like other studies, we used a type of intervention and support only in the initial phase of therapy with standardized telephone calls during the first week and on …	4	Whereas the current study demonstrated better outcomes in facilitating CPAP adherence than Aloia, Smith, et al.’s (2007) motivational enhancement study, it demonstrated fairly similar findings to Richards et al.’s (2007) recent CBT intervention. Richards et al. found that adherence is more than twice as high in the CBT group compared to the treatment-as-usual group (5.38 hr per night vs. 2.51 hr …	8	Results are consistent with findings that revealed that short-term compliance with CPAP can predict long-term usage. Non-compliance should therefore be detected early on, and addressed adequately. Patients who struggle within the first two weeks require additional support to overcome problems with CPAP use. Whilst Trupp et al. found that negatively framed messages are associated with better CPAP …	7	This is one of a few studies focusing largely on African Americans (66.7%). Previous studies suggest that interventions could help increase CPAP adherence if they are culturally congruent (Jean-Louis et al., 2008), so it is possible our feedback is not sufficiently culturally congruent. Future efforts to ensure cultural congruence could tailor feedback using the cultural constructs of religiosity…	8	This study, based on an experimental design and with the aim of comparing a new training model for patients with OSAS receiving CPAP therapy, has found solid evidence that this training, based on motivational interviewing and proper feedback, achieves a higher level of efficacy in adherence to treatment, quality of life, emotional state, self-efficacy and motivation of patients, when compared to …	7\8	The magnitude of the adherence effect seen in this study is similar to that observed with other more labour-intensive approaches over a 6-month period, and this effect is maintained over a 12-month period. Although the effect is similar to that reported from other interventions, the median adherence is low relative to these previous studies, reflecting a high proportion of subjects (19%) not usin…	4
Other information
Registration	23	Registration number and name of trial registry	N\A		ClinicalTrials.gov; No.: NCT01261390; URL: www.clinicaltrials.gov	337	N\A		Promoting Adherence to Sleep Apnea Treatment Among Blacks With Metabolic Syndrome (MetSO) https://clinicaltrials.gov/ct2/show/NCT01946659?term=sleep+apnea&rank= clinicaltrials.gov Identifier: NCT01946659	10	ClinicalTrials.gov; No.: NCT01173406; URL: www.clinicaltrials.gov		N/R		N/R		N/R		N/R		The study protocol was approved by the Clinical Research Ethics Committee at theparticipating hospital (Registration number: 3687).	2	N/R
Protocol	24	Where the full trial protocol can be accessed, if available	http://dx.doi.org/10.5665/sleep.3120	1655	N\A		DOI 10.1007/s11325-014-1024-7	327	N/R		The protocol is registered at the National Institutes of Health (identifier number: NCT01173406	2	N/R		N/R		N/R		N/R		https://doi.org/10.1016/j.opresp.2021.100088	1	N/R
Funding	25	Sources of funding and other support (such as supply of drugs), role of funders	This project is supported by a grant to Dr. Aloia from the National Heart, Lung, and Blood division of the National Institutes of Health (R01 HL67209).	1661	The authors have reported to CHEST the following: M. S. A. is a paid employee and stockholder for Philips. S. R. P. has served as a consultant to ApniCure and has received grant funding through the ResMed Foundation. None declared (J. P. B., R. W., J. W., C. T., M. G. M., K. J. G., M. R., C. D., J. H. W., M. A. M., S. R.).	344	N\A		This research is supported by funding from the National Institutes of Health: R01MD004113 and R01MD007716. NJW is supported by K23HL125939 from NHLBI. NJW is currently funded by a K grant: K23HL125939. The funding source had no role in the design, conduct, or analysis of the study, on in the decision to submit the manuscript for publication.	10	No funding is received for this study	1	Supported by the Italian National Research Council order numbers ME. P01.014.002 and ME.P01.014.009.	5	N/R		N/R		N/R		N/R		Department of Veterans Affairs, Veterans Health Administration, Health Services Research and Development Service. The views expressed in this article are those of the authors and do not necessarily represent the views of the Department of Veterans Affairs.	5
*We strongly recommend reading this statement in conjunction with the CONSORT 2010 Explanation and Elaboration for important clarifications on all the items. If relevant, we also recommend reading CONSORT extensions for cluster randomised trials, non-inferiority and equivalence trials, non-pharmacological treatments, herbal interventions, and pragmatic trials. Additional extensions are forthcomin…
Note N/R: Not reported
AHI = Apnea-Hypopnea index; CEPCA = Questionnaire of Evaluation of Perceived Competence in Adherence to CPAP in OSAS; CES-D = the Center for Epidemiological Studies Depression; CSAQLI = Calgary Sleep Apnea Quality of Life Index; ESS = Epworth Sleepiness Scale; FOSQ = Functional Outcomes of Sleep Questionnaire; ODI=Oxygen Desaturation Index; PVT = Psychomotor Vigilance Task; SEMSA = Self-Efficacy …
