# Supplementary material for: Improving CPAP Adherence in Adults With Obstructive Sleep Apnea Syndrome: A Scoping Review of Motivational Interventions
Source: Front Psychol. 2021 Aug 12;12:705364. doi: 10.3389/fpsyg.2021.705364 (PMC8406627; doi:10.3389/fpsyg.2021.705364)
Supplement: Supplementary file 3 [file Table_3.XLSX]

## Sheet: Foglio1
		The TIDieR (Template for Intervention Description and Replication) Checklist:
		RECORDS
		Aloia et al., 2013		Bakker et al., 2016		Dantas et al., 2015		Jean-Louis et al., 2017		Lai et al., 2014		Lo Bue et al., 2014		Olsen et al., 2012		Pengo et al., 2018		Roecklein et al., 2010		Rudilla et al., 2021		Sparrow et al., 2010
Item number	Item	Description	Where located (primary paper)	Description	Where located (primary paper)	Description	Where located (primary paper)	Description	Where located (primary paper)	Description	Where located (primary paper)	Description	Where located (primary paper)	Description	Where located (primary paper)	Description	Where located (primary paper)	Description	Where located (primary paper)	Description	Where located (primary paper)	Description	Where located (primary paper)
	BRIEF NAME
1.	Provide the name or a phrase that describes the intervention.	Motivational Enhancement treatment for adherence to CPAP	1655	Motivational Enhancement treatment for adherence to CPAP	337	Motivational intervention for adherence to CPAP in patients with OSAS	327	Tailored Behavioral Intervention Among Blacks With Metabolic Syndrome and Sleep Apnea	2	Brief Motivational Enhancement Education Program on CPAP Adherence in OSAS	1	Reinforcing interventions with telephone interviews for patients with OSAS using CPAP	1	Motivational interviewing intervention (MINT)	1	The effect of positive and negative message framing on short term CPAP compliance in patients with OSAS	1	Personalized Feedback to Improve CPAP Adherence in OSAS	1	MEntA Program Based on Motivational Interview for adherence to CPAP in OSAS	1	Telephone-linked communications system for promoting adherence to CPAP (TLC-CPAP)	2
	WHY
2.	Describe any rationale, theory, or goal of the elements essential to the intervention*.	Constructs such as decisional balance (e.g., the relative weight of the ‘pros’ vs. the ‘cons’ of change) and self-efficacy, from the Transtheoretical Model (TTM) and Social Cognitive Theory (SCT), respectively, have been found to be strongly associated with objective CPAP adherence early in treatment and after 1 and 6 months of use. Targeting these psychological constructs within a theoretical fr…	1657	CPAP adherence is often modest. This may be particularly problematic in patients with cardiovascular comorbidity. Adjunct behavioral therapy such as motivational enhancement (ME) shows promise as a means of maximizing CPAP adherence; however, it has not yet entered standard clinical practice largely because of the absence of rigorous collected evidence on its efficacy. Motivational enhacement (ME…	340	In general, adherence rates for the use of CPAP remain low in spite of powerful arguments favoring this therapeutic approach. Several factors are known to reduce a patient’s adherence to CPAP. Some are related to the technical characteristics of the equipment, while others are the result of the difficulties and stigma introduced by the ventilator treatment in the patient’s routine. According to M…	328	In the context of personalized medicine, blacks with metabolic syndrome and OSAS may constitute an ideal group necessitating tailored behavioral interventions to address their sleep needs, thus preventing negative health outcomes. Literature shows that few blacks adhered to physician-recommended OSAS evaluations, leaving uncertain whether behavioral interventions targeted exclusively at improving…	2	Social cognitive theory has been used as a conceptual model framework in identifying predictors of CPAP use and development of educational interventions to enhance CPAP adherence in OSAS. Brief motivational interviewing is a patient-centered counseling style for enhancing patients’ confidence and self-management in the treatment of lifestyle problems and diseases and has been shown to be a feasib…	2	Adherence to CPAP treatment is important for patients with OSAS, since when CPAP is adequately used it eliminates apneas, improves sleep quality and health related quality of life (HRQoL), and reduces daytime sleepiness. Furthermore, it can reduce morbidity and mortality from cardiovascular diseases as well as consumption of health care resources. However it is not always well tolerated. It requi…	2	Despite the potential positive health, lifestyle, and general wellbeing benefits from treatment of OSAS with CPAP therapy, the effectiveness of the therapy is severely limited by suboptimal adherence. Motivational-interviewing-based interventions have gained recognition as effective for increasing healthy behaviors and for reducing unhealthy behaviors. Motivational interventions generally demonst…	2	The adherence to CPAP therapy, defined as average CPAP daily usage and percentage of nights with CPAP use for more than 4 hours, in patients with OSAS can be improved by delivering positively and negatively framed message as compared to TAU.	2	Although CPAP is effective, 20% of users stop use within 1 year, and only 46% use CPAP for at least 4 hr nightly. Theories of behavior change demonstrated predictive validity in CPAP adherence	4	Behavioral therapy such as motivational interview (MI) shows promise as a means of maximizing CPAP adherence. With MI, the key goal is to empower the patient to commit to follow CPAP therapy, while providing empathic support, in a positive atmosphere, and without prejudice. The nurse does not directly advocate for behavior change (i.e. use CPAP as prescribed), but asks key questions to help the p…	2	Telephone-linked communications (TLC) interventions followed the tenets of theories of behaviour change such as the social cognitive theory	2
	WHAT
3.	Materials: Describe any physical or informational materials used in the intervention, including those provided to participants or used in intervention delivery or in training of intervention providers. Provide information on where the materials can be accessed (e.g. online appendix, URL).	Charts and diagrams are used as educational tools.	1657 + The MET counseling is described in detail elsewhere (Aloia MS, Arnedt JT, Riggs RL, Hecht J, Borrelli B. Clinical management of poor adherence to CPAP: motivational enhancement. Behav Sleep Med 2004;2:205-22).	?		?		The manualized intervention includes modules presenting rudiments of health intervention, appropriate use of stage-matched approaches, and messages regarding the importance of OSAS care to prevent negative health outcomes.	3	Patients receive a 25-min video on real-life experience of a current CPAP user, together with an information booklet providing the knowledge on OSAS and CPAP.	2	N/A		?		?		Written information provided to both groups	5	The educational activity in the intervention group is reinforced with documentation in hard copy and digital format.	2	N/A
4.	Procedures: Describe each of the procedures, activities, and/or processes used in the intervention, including any enabling or support activities*.	Manualized MET intervention aimed at helping patients resolve their ambivalence regarding consistent CPAP use, tailored based on (1) assessment of each participants readiness and confidence to change; (2) discussing what the patient already knows about the effects of sleep apnea and CPAP on health, eliciting permission to provide feedback about such health effects, providing the information, and …	1657	Each session based on the principles of Motivational Interviewing involve a discussion regarding the subject’s readiness to begin CPAP, the subject’s understanding of the health risks associated with untreated OSAS, and the extent to which the subject believe that consistent CPAP use could resolve these risks. The overall goal of each session is to resolve the participants’ ambivalence toward est…	339-340	In the Intervention Group (IG) and control group (CG1), two questions were used to gauge the patient's conviction and confidence: "How important to you is the use of the device in your treatment?" and "How confident are you that you can use the device?" The degree of conviction and confidence permitted to establish the stage of change in each patient, which guided the selection of specific strate…	328	MetSO Intervention Implementation (Phase I) • The objective of the first contact is to assess knowledge, attitudes, and behaviors related to sleep and to improve patients’ understanding of OSAS and the need for initial consultations and evaluations. Within 2 weeks of enrollment, the educator contacted each patient, providing a brief introduction and reiterating the purpose of the trial. The educa…	4	In addition to receiving standard care, intervention arm receives a motivational intervention designed to enhance the participant’s perception of the risk of OSAS, confidence in the ability to apply CPAP treatment (self-efficacy), and association of their behavior to the desired outcome (adherence) or outcome expectancy. Patients have seen a 25-min video together with an information booklet provi…	4	Patients in the intervention group receive a standardized daily telephone interview from their sleep doctor on the first week of therapy and at one month after therapy start. During the interview they are asked about the most common adverse events during CPAP treatment: i.e. abrasions or rashes, nasal pain, conjunctivitis from air leakage, bloating, sinusitis and rhinitis, difficulty in breathing…	3	During the first session the aim is to build motivation for change exploring motivation to treat sleep problem, assessing discrepancies between ideal and current functioning, and eliciting self-motivational statements. The importance of treatment is also discussed. Trained-nurse also used emphasis of autonomy and patient free choice and use summarizing skills. During session 2 the main aim is to …	5	In the positively and negatively framed groups, framed messages are read out to the patients during their CPAP collection appointment. The same investigator is in charge to read the messages without adding any evaluative comments and without interruption. As part of the clinical team the sleep technicians are in charge of explaining the Intervention group received positively framed messages in ad…	pg. 2 + Supplementary material	Written personalized feedback report, including detailed information on the severity of the disease, self-reported daytime sleepiness individually estimated risk of adverse health outcome and risk of motor vehicle accident, all compared with normative data. Feedback addressed barriers to using CPAP, ambivalence about treatment, and difficulties of behavior change and promoted self-efficacy and pe…	5	Standard of care group consists in a single session of “competency-based learning” intervention lasting around 80 minutes, which consists of exposing the contents in a “classroom” format and promoting the acquisition of the contents of each aspect through practice. The training focuses on the skills of handling and use of CPAP. Intervention group consists of one session lasting approximately 90 m…	2-3	Digitized human speech is used, and participants are communicating with it via touch tone keypad of their telephones. The TLC-CPAP content included assessment of the participant's experience with CPAP, self-reported machine use, feed-back and counselling to enhance adherence and side effect management	2
	WHO PROVIDED
5.	For each category of intervention provider (e.g. psychologist, nursing assistant), describe their expertise, background and any specific training given*.	Training is provide to a nurse by a trained nurse member of the Motivational Interviewers Network of Trainers. The nurse counselor reachs training criterion after successful role-plays with the staff and completion of four pilot patients. Skills drift is prevented by weekly supervision with the trainer, and the nurse counselor is given feedback on adherence to MI principles and to the interventio…	1657	A specialist traines the psychologist who delivered the therapy for this trial. Training consists of a day-long training session, a written manual, instructional videos, and several follow-up phone calls.	340	Educative session is conducted by a pulmonologist, a psychologist, and a respiratory physiotherapist. Information about professional training not reported.	328	Training is provide to a health educator following the intervention manual. It include modules presenting rudiments of health intervention, appropriate use of stage-matched approaches, and messages regarding the importance of OSAS care to prevent negative health outcomes.	3	Training is provide to a nurse by a clinical psychologist member of the Motivational Interviewing Network of Trainers.	2	Training is provide to a Sleep doctor	2	Training is provided to nurses, who underwent a full-day training session with a psychologist. The training session consisted of a structured protocol based on the manual used for this intervention. The training day is video recorded. Regular supervision sessions are conducted between the nurses and the trainer following the training day.	4	Training is provided to sleep doctor/sleep technician.	2	?		Training is provided to a nurse by a specialist psychologist and consisted of an introduction to motivational interviewing, instructions on how to evaluate the motivation of the patient, stage-specific interventions and on how to use the materials.	3	N/A
	HOW
6.	Describe the modes of delivery (e.g. face-to-face or by some other mechanism, such as internet or telephone) of the intervention and whether it is provided individually or in a group*.	Face-to-face individual sessions, followed by a phone call	1657	Face-to-face individual sessions, and phone calls	340	Group session	328	Phone calls	4	Face-to-face individual brief sessions followed by a phone call. 25-min video about CPAP education, a 20-min face-to-face patient-centered motivational interview, and a 10-min telephone follow-up.	7	Telephone interview	2	Face-to-face individual sessions	4	One teaching sessions and positively or negatively framed messages during phone calls (<= 6 phone calls per patient). The phone calls typically lasted 2–3 minutes and are non-interactive.	3	Face-to-face individual sessions and phone calls	4	Face-to-face individual sessions	2	Phone calls	2
	WHERE
7.	Describe the type(s) of location(s) where the intervention occurred, including any necessary infrastructure or relevant features*.	Sleep Disorders Center	1656-1657	Cardiology, diabetes, and sleep clinics.	338	Sleep Disorders Unit	328	Community-based clinics	3	Sleep Disorders Centre	2	Clinical hospital	2	Hospital Health Services	3	Sleep Disorders Centre	2	?		Respiratory Medicine Hospital Department	2	Medical center	2
	WHEN and HOW MUCH
8.	Describe the number of times the intervention is delivered and over what period of time including the number of sessions, their schedule (questa informazione manca per la maggior parte degli studi), and their duration, intensity or dose*.	Participants receive two face-to face individual sessions lasting 45 minutes at 1 week (7 ± 2 days) and 2 weeks (14 ± 2 days) after initiating CPAP treatment, plus one additional booster phone call at 3-week follow-up.	1657	Participants receive two face-to face individual sessions at baseline and week 1 after initiating CPAP treatment, which includes an educational video, and six additional phone calls lasting 10 to 30 minutes at weeks 3, 4, 8, 12, 20, and 32	340	Participants received a single group session 1 month after initiating CPAP treatment	328	Participants receive 10 phone calls	4	Participants receive one brief MET session comprising a 25-min educational video about CPAP use and a 20-min face-to-face patient-centered motivational interview, plus a 10-min phone call after 2 day for an early follow-up. The content of brief motivational education for control and intervention groups is provided in Figure 2	7-9	Participants receive one standardized telephone interview during the first week of CPAP initiation and at one-month follow-up	2	Participants received three sessions of CPAP-specific Motivational Interview Nurse Therapy (MINT) one month apart. Each session lasted approximately 30 minutes. In addition, all participants received a standard face-to face individual educational sessions lasting 45-minute education on the day of CPAP titration. Participants are followed up at 2 to 4 weeks by a physician, and at 2 months by a nur…	5	Participants receive one teaching sessions and positively or negatively framed messages during phone calls (≤ 6 phone calls per patient). The phone calls typically last 2–3 minutes.	8	Participants received two 45-min sessions and a 15-min follow-up phone calls	4	Participants assigned to the standard care group received one session lasting around 80 minutes. Follow-up is carried out one month and 90 days after CPAP initiation. The educational and training part lasted about 20 min, not including the time dedicated to the adjustment of the mask, and to the general management of CPAP, which is of 50 min on average. The mean time for follow-up visits is 15 mi…	2-3	Participants receive weekly calls during the first month of CPAP therapy, then monthly for the following 12-month	2
	TAILORING
9.	If the intervention is planned to be personalised, titrated or adapted, then describe what, why, when, and how.	Sessions are tailored to the individual’s readiness to change. Less directive approaches are used for those who are ambivalent about using the CPAP, whereas direct problem solving is used for those who are more motivated to use and maintain use of the device. It aims to 1) assess readiness and confidence to change, each on a scale of 1 to 10, and exploring the reasons for choosing that value; (2)…	1657	N/A		The degree of conviction and confidence of patients at baseline permits to establish the stage of change in each patient and to define specific strategies to be applied in an individual 10-min-long interview. A pre-contemplation stage corresponds to a score of 0 to 3 in the conviction and confidence scales. To be considered in the contemplation stage, patients have to rate their conviction betwee…	328	Individual tailoring of the TTI is based upon the principle of behavioral change theory. For patients with low levels of motivation measured at baseline, the initial task of the provider is to increase motivation and commitment to receiving an OSAS consultation and evaluation. Others required assistance in overcoming deficits in self-efficacy through coaching and role-playing. Individual tailorin…	4	N/A		N/A		N/A		N/A		N/A		Intervention is tailored on the patient’s stage of change. In particular, in the pre-contemplation phase the following strategies are used: provide more information; help patient to trust his/her possibilities; customize assessment; narrative support; avoid cheating; recognize resistance. In the contemplation phase the following strategies are used: help develop skills for change; explore ambival…	3	N/A
	MODIFICATIONS
10.	If the intervention is modified during the course of the study, describe the changes (what, why, when, and how)*.	?		The original trial design includes follow-up for 12 months; however, for subjects who entered the study after January 2013 follow-up is after 6 months from treatment termination.	340	?		?	-	?		?		?		?		?		?		?
	HOW WELL
11.	Planned: If intervention adherence or fidelity is assessed, describe how and by whom, and if any strategies are used to maintain or improve fidelity, describe them*.	Both interventions are delivered by the same provider. Moreover, in order to reduce the possibility of contamination: (1) the educational treatment is very didactic, using charts and graphs; and (2) both interventions are manualized. The nurse counselor reaches training criterion after successful role-plays with staff and successful completion of four pilot patients (“successful completion” is de…	1657	In-person sessions are audio recorded, to allow independent assessment of fidelity to the intervention framework.	340	?		?		Checklists for interviews and phone follow-up are used to ensure treatment fidelity	3	?		Regular supervision sessions are conducted between the nurses and the trainer following the training day.	5	?		?		?		?
12.	Actual: If intervention adherence or fidelity is assessed, describe the extent to which the intervention is delivered as planned*.	All ED and MET sessions are audiotaped and 20% of tapes are randomly selected on an ongoing basis to assess for treatment contamination.	1658	An independent external rater listens to the audiotape for a random selection of 18 baseline ME sessions (47% of total) and 12 follow-up ME sessions (34% of total). The rater records whether each item of a 24-item (baseline) or 37-item (follow-up) checklist had been discussed during each session. Median fidelity is 95% for baseline sessions (range, 71%-100%) and 91% for follow-up sessions (range,…	341	?		?		?		?		?		?		?		?		?
	The focus of TIDieR is on reporting details of the intervention elements (and where relevant, comparison elements) of a study. Other elements and methodological features of studies are covered by other reporting statements and checklists and have not been duplicated as part of the TIDieR checklist. When a randomised trial is being reported, the TIDieR checklist should be used in conjunction with …
	Legend: * only available information are provided; N/A = the item is not applicable for the intervention being described; ? = information about the element is not reported/not sufficiently reported
	CPAP= Continuous Positive Airway Pressure; (ME=motivational enhancement; MET= Motivational Enhancement Treatment; MI= Motivational Interviewing; OSAS= Obstructive Sleep Apnea Syndrome; TTI= Telephone-delivered Treatment Intervention
